# Supplementary material for: Sprouty2 positively regulates T cell function and airway inflammation through regulation of CSK and LCK kinases
Source: PLoS Biol. 2021 Mar 8;19(3):e3001063. doi: 10.1371/journal.pbio.3001063 (PMC7971865; doi:10.1371/journal.pbio.3001063)
Supplement: S1 Data — (XLSX) [file pbio.3001063.s003.xlsx]

## Sheet: Fig 1
Fig 1 B		WT	KO				Fig 1 D	Total CD4 T cell #		Total CD8 T cell #
		0.0228046	0.00483311
		0.017351	0.00363743					WT	KO	WT	KO
		0.0200535	0.00633166					615824	210548	827591	425814
	Average	0.0200697	0.00493406					584187	254774	765106	652484
	SD	0.0027268	0.00134995					601901	296712	642225	381733
	SE	0.00157432	0.000779396				Average	600637	254011	744974	486677
	p-value	0.0036212					SD	15856.3	43087.1	94308.6	145275
							SE	9154.65	24876.3	54449.1	83874.4
							p-value	0.00216692		0.0712217
	Fig 1 F											Fig 1 G
		CD4		CD8		DP		DN					CD4		CD8
		WT	KO	WT	KO	WT	KO	WT	KO				WT	KO	WT	KO
		394218	312561	316073	276785	5201659	7454574	594178	827458				1385	937	1116	867
		364267	211655	143396	164189	4823414	4229541	412475	595234				1270	810	1215	872
		260329	197230	133865	123321	4695682	4111227	396581	424835				1425	948	1160	831
	Average	339605	240482	197778	188098	4.90692e+06	5265114	467745	615842			Avg	1360	898.333	1163.67	856.667
	SD	70269	62837.5	102557	79476.7	263121	1.89705e+06	109782	202101			SD	80.4674	76.6964	49.6017	22.3681
	SE	40569.9	36279.3	59211.5	45885.9	151913	1.09526e+06	63383	116683			SE	46.4579	44.2807	28.6376	12.9142
												p-value		0.00199651		0.00310596
	Fig. 1 J											Fig 1 K	%proliferating cells
			Unstimulated		CD3/28								CD3		CD3/28		CD3/28+IL2
			WT	KO	WT	KO							WT	KO	WT	KO	WT	KO
			8.55	43.2	19.9	63.6							21.8	5.9	53	31	64	41.7
			11.8	37.8	12.8	56.24							13.2	11.2	42	29	72	49
			12.3	30.1	15.4	46.8							17.2	13.2	51	32.1	68	51.3
			9.26	39.4	14.3	51.8						Avg	17.4	10.1	48.6667	30.7	68	47.3333
		Average	10.4775	37.625	15.6	54.61						SD	4.30349	3.77227	5.85947	1.57162	4	5.01232
		SD	1.85005	5.50417	3.05832	7.12669						SE	2.48462	2.17792	3.38296	0.907377	2.3094	2.89386
		SE	1.06813	3.17783	1.76572	4.1146						p-value		0.0928469		0.0270042		0.00581686
		p-value	0.0010888		0.000503714
	Fig 1 L
		WT	KO
		489	481
		309	275
		329	303
	Avg	375.667	353
	SD	98.6577	111.732
	SE	56.96	64.5084

## Sheet: Fig 2
Fig 2 D		CD4-pERK				CD8-pERK
		WT	KO			WT	KO
		65	36.8			65.9	53.8
		71.3	38.2			68.1	71.4
		64.8	35.9			64.8	55.8
	Average	67.0333	36.9667		Average	66.2667	60.3333
	SD	3.69639	1.15902		SD	1.68028	9.63604
	SE	2.13411	0.669162		SE	0.970109	5.56337
	p-value	0.00262202			p-value	0.398211
Fig 2F
		IFN-g				IL-2
		WT	KO			WT	KO
		19.8	8.2			47.8	17.9
		17.3	6.8			39.1	13.5
		15.6	3.9			38.9	12.2
	Average	17.5667	6.3		Average	41.9333	14.5333
	SD	2.11266	2.19317			5.08167	2.98719
	SE	1.21974	1.26623			2.9339	1.72466
	p-value	0.003061			p-value	0.00302421
Fig 2 I
				WT-1	WT-2	WT-3		Mean			p-value
			Th1	59.3	62.8	71.9		64.6667			0.00475695
			Th2	8.19	12.98	9.02		10.0633			0.0423645
			Th17	47.5	52.89	35.8		45.3967			0.0229169
				KO-1	KO-2	KO-3
			Th1	36.5	28.9	40.87		35.4233
			Th2	2.95	5.84	4.59		4.46
			Th17	22.4	26.8	15.9		21.7

## Sheet: Fig 3
Fig 3 B
	WT-S					KO-S			WT-A				KO-A
	1	1	1	1	1	1	1	1	1	1	1	1	1	1	1
	1.46	1.17	1.37	1.38	1.24	1.45	1.48	0.9	2.12	1.22	1.1	1.34	1.12	0.71	1.02
	2.52	1.51	1.72	1.63	1.63	1.51	1.38	1.05	3.2	1.86	1.8	2.5	1.6	0.87	1.27
	2.4	1.79	2.27	2.27	2.27	1.48	1.92	1.26	9.9	4.17	2.56	5	1.31	1.37	1.37
	3.4	2.2	2.5	2.46	2.65	1.87	2.14	1.41	8.3	4.35	4.9	5.5	1.54	2.24	2.52
	4.2	2.4	3.2	2.8	2.77	2.18	2.5	1.86	7.9	5	5.1	6.3	1.84	2.2	3.15
			Mean					SDEV			STERROR
	Mch Dose	WTS	KOS	WTA	KOA		0	0	0	0	0	0	0	0
	0	1	1	1	1		0.116748	0.326548	0.460543	0.213776	0.0522111	0.188532	0.230272	0.123423
	6.25	1.324	1.27667	1.445	0.95		0.408252	0.237136	0.655032	0.365559	0.182576	0.13691	0.327516	0.211056
	12.5	1.802	1.31333	2.34	1.24667		0.236008	0.336056	3.16166	0.034641	0.105546	0.194022	1.58083	0.02
	25	2.2	1.55333	5.4075	1.35		0.453674	0.369098	1.75565	0.504777	0.202889	0.213099	0.877823	0.291433
	50	2.642	1.80667	5.7625	2.1		0.690203	0.32	1.35247	0.676782	0.308668	0.184752	0.676233	0.39074
	100	3.074	2.18	6.075	2.39667
Fig 3 C
		WT-S			WT-A					KO-S			KO-A
	Lympho (L)	2000	6605.5	67039.1	39186.4	281250	235537	158940	200000	7185.63	0	48000	19428.6	15068.5	54321	66929.1	66455.7
	Macro (M)	54000	88073.4	174302	26508.5	243750	206612	198675	80000	776048	302857	276000	51428.6	68493.2	29876.5	62992.1	79113.9
	Eos (E)	1	1	1	162508	1500000	442149	1.49007e+06	350000	0	0	0	20571.4	31506.8	13580.2	27559.1	88607.6
	Neu(N)	1	1	1	1152.54	37500	20661.2	39735.1	30000	43113.8	74285.7	36000	20571.4	17808.2	13580.2	31496.1	37974.7
	Mean		WT-S	WT-A	KO-S	KO-A			stdv
		L	25214.9	182983	18395.2	44440.6		L	36294	92145.8	25889	25378.8
		M	105458	151109	451635	58380.9		M	62006.5	92880.6	281271	18803
		E	1	788945	0	36365		E	0	652406	0	29995.9
		N	1	25809.8	51133.2	24286.1		N	0	15673.4	20363.7	10121
									StdError
								L	20954.3	41208.9	14947	11349.8
								M	35799.4	41537.5	162392	8408.96
								E	0	291765	0	13414.6
								N	0	7009.36	11757	4526.25
Fig 3 D
			WT	KO
			0.682	0.231
			0.459	0.176
			0.543	0.153
		Mean	0.561333	0.186667
		SD	0.112625	0.0400791
		SE	0.0650239	0.0231397
Fig. 3 F	H&E	WT-A	WT-S	KO-A	KO-S
		515.27	140.461	158.681	127.454
		403.105	141.025	148.52	135.347
		491.2	121.911	189.055	118.844
		410.165	126.538	138.269	125.453
		721.017	118.517	128.768
	Mean	508.152	129.69	152.659	126.775
	SD	128.73	10.4856	23.2161	6.79659
	SE	57.5699	4.68932	10.3825	3.39829
	p-value	0.00267867		0.00301369
Fig. 3 G	PAS intensity
		WT-A	WT-S	KO-A	KO-S
		18839.3	6344.42	6204.27	2241.77
		12786.1	10164.9	5757.87	6147.88
		9223.89	4245.65	2072.16	3114.94
		19972.9	5657.17	5591.9	3109.3
		15179.7	6987.74	3764.6	6617.34
	Mean	15200.4	6679.98	4678.16	4246.25
	SD	4403.59	2197.97	1728.84	1989.27
	SE	1969.34	982.963	773.161	889.627
	p-value			0.003759
Fig 3. H	Trichrom intensity
			WT-A	WT-S	KO-A	KO-S
			68060.9	36580.3	29524.7	21493.4
			60694.8	26144.4	29372.1	22016
			49611.2	28681.5	44314.8	23663.3
			66582.8	26252.1	23187.1	26869.7
			92302.7	28769.5	25483.9
		Average	67450.5	29285.6	30376.5	23510.6
		SD	15673.5	4269.47	8240.68	2422.8
		SE	7009.41	1909.36	3685.34	1211.4
		t-test	0.00425665		0.00331125
Fig 3. I		IL-5 (pg/mL)
			WT-S	KO-s	WT-ALT	KO-ALT
			50.822	44.0619	85.4901	30.6913
			25.3071	30.1529	90.5751	17.6496
			64.6713	33.6226	120.158	73.7346
			57.8813	40.8314	61.1699	19.1751
			32.2168	37.8402	72.4262	30.5118
		Avg	46.1797	37.3018	85.9638	34.3525
		SD	16.8155	5.54733	22.2977	22.8498
		SE	7.52013	2.48084	9.97182	10.2187
		p Value	0.0141839		0.00684116
Fig 3. J		IL-13 (pg/mL)
			WT-s	KO-s	WT-Alt	KO-ALT
			51.0591	57.9476	155.741	38.4796
			43.6658	34.9798	246.983	32.766
			42.4692	67.8389	87.9818	50.1151
			35.7813	39.0949	76.3699	37.2281
			44.1932	52.1044	98.8961	47.2698
		Avg	43.4337	50.3931	133.194	41.1717
		SD	5.43753	13.5053	70.5439	7.2565
		SE	2.43174	6.03976	31.5482	3.24521
		p value	0.0463801		0.042949

## Sheet: Fig 4
Fig 4 B
	WT-A				KO-A				WT-S			KO-S			Sal			Asp
	1	1	1	1	1	1	1	1	1	1	1	1	1	1	1	1	1	1	1	1
	1.26521	2.12781	1.1165	1.40007	1.35996	1.39769	1.22165	1.27765	1.35535	1.46519	1.23912	1.00302	1.16949	1.46505	1.07233	1.3247	1.20941	1.15169	1.20339	1.16819
	1.6911	2.64794	1.43566	2.93338	1.80625	1.95271	1.40694	1.95993	1.75408	2.02766	1.38695	1.37923	1.35514	1.73398	1.14231	1.60072	1.51383	1.42855	1.55505	1.40652
	2.32369	1.68642	2.67415	6.84704	1.98726	2.15034	1.66792	2.17622	1.68545	5.50233	1.75394	1.78368	1.50455	2.19322	1.19308	1.77671	1.75494	1.90667	2.03689	1.66567
	2.5667	3.64055	2.80241	6.21618	2.6803	2.87987	2.22249	2.42946	1.7056	4.47065	2.14759	1.78738	1.78541	2.54774	1.2794	1.85984	1.9865	2.6789	2.26069	1.92915
	3.86859	3.14761	4.78895	10.3337	3.54228	3.52537	2.81236	2.19468	2.0767	4.52863	2.3175	2.74386	1.88256	3.49441	1.35374	2.14061	2.29411	2.87756	2.41779	2.29826
Mean		WT-A	KO-A	WT-S	KO-S	Sal	Asp
	0	1	1	1	1	1	1
	6.25	1.4774	1.31424	1.35322	1.21252	1.20214	1.17442
	12.5	2.17702	1.78146	1.72289	1.48945	1.41895	1.46337
	25	3.38282	1.99544	2.98057	1.82715	1.57491	1.86975
	50	3.80646	2.55303	2.77461	2.04017	1.70858	2.28958
	100	5.53471	3.01867	2.97428	2.70695	1.92948	2.5312
STDEV									St err
		WT-A	KO-A	WT-S	KO-S	Sal	Asp		WT-A	KO-A	WT-S	KO-S	Sal	Asp
	0	0	0	0	0	0	0		0	0	0	0	0	0
	6.25	0.448812	0.0795095	0.113049	0.234003	0.126341	0.0264109		0.224406	0.0397547	0.0652689	0.135102	0.0729428	0.0152483
	12.5	0.725621	0.259524	0.321487	0.212109	0.243485	0.0801561		0.362811	0.129762	0.18561	0.122461	0.140576	0.0462782
	25	2.34539	0.233819	2.18418	0.346385	0.330852	0.188346		1.17269	0.11691	1.26103	0.199986	0.191018	0.108742
	50	1.67127	0.287258	1.48534	0.439564	0.377036	0.375707		0.835633	0.143629	0.857564	0.253782	0.217682	0.216915
	100	3.26908	0.646127	1.35149	0.806559	0.504483	0.305849		1.63454	0.323063	0.780281	0.465667	0.291263	0.176582
Fig 4 C
			WT-A				KO-A				WT-S			KO-S
	Lympho (L)		13333.3	19291	5436.89	13330.5	8555.56	5208.33	2500	3272.73	1875	5714.29	2666.67	1600	1149.43	860.215
	Macro (M)		10000	13955.2	6116.5	7177.97	29555.6	29687.5	13750	20000	23250	25714.3	11555.6	17200	11954	13118.3
	Eos (E)		25000	48432.8	44854.4	38453.4	26444.4	11979.2	5250	7636.36	750	8571.43	4000	1200	2068.97	860.215
	Neu(N)		1666.67	820.896	3398.06	1538.14	4666.67	3125	7500	9090.91	750	0	888.889	6000	2758.62	3655.91
	Mean		WT-A	KO-A	WT-S	KO-S
	Lympho (L)		12847.9	4884.15	3418.65	1203.21
	Macro (M)		9312.42	23248.3	20173.3	14090.8
	Eos (E)		39185.1	12827.5	4440.48	1376.39
	Neu(N)		1855.94	6095.64	546.296	4138.18
	StDev
	Lympho (L)		5683.48	2699.7	2027.1	372.814
	Macro (M)		3502.29	7789.18	7564.2	2754.88
	Eos (E)		10318.5	9495.74	3929.27	623.382
	Neu(N)		1093.35	2696.33	478.176	1673.64
	StErr
	Lympho (L)		2841.74	1349.85	1170.35	215.244
	Macro (M)		1751.15	3894.59	4367.19	1590.53
	Eos (E)		5159.24	4747.87	2268.57	359.91
	Neu(N)		546.677	1348.16	276.075	966.276
Fig 4 E
		H&E		Spry2+/+ Sal	Spry2+/+Asp	Spry2-/- Sal	Spry2-/- Asp
				169.116	633.388	123.744	228.997
				146.192	785.197	118.018	185.702
				148.647	369.449	121.94	169.185
				122	482.654		208.118
			Average	146.489	567.672	121.234	198
			SD	19.291	180.883	2.92716	26.107
			p value	0.0180496			0.0251675
Fig 4 F
		PAS intensity		Spry2+/+ Sal	Spry2+/+Asp	Spry2-/- Sal	Spry2-/- Asp
				5335.56	8709.82	3082.56	3142.34
				4848.42	7299.57	4367.38	5089.88
				5088.29	9833.03	3249.48	3829.08
					7152.71		3531.9
			Average	5090.76	8248.78	3566.47	3898.3
			SD	243.575	1268.17	698.609	842.693
			SE	140.628	634.086	403.342	421.346
			p-value	0.0133661			0.00199442
Fig 4 G
		Trichrome
				Spry2+/+ Sal	Spry2+/+Asp	Spry2-/- Sal	Spry2-/- Asp
				25519	93350	27160	23004
				34939.7	53048.6	22422.3	29060.9
				32100.7	60369.4	27947.8	25068.3
				32595.3	74039.4		32102.9
			Average	31288.6	70201.8	25843.3	27309
			SD	4040.84	17715.1	2988.8	4066.3
			SE	2020.42	8857.55	1725.58	2033.15
			p-value	0.0191113			0.014342
Fig 4 H
			IL-5
				WT-S	KO-S	WT-A	KO-A
				18.8162	11.0391	87.3147	26.2942
				45.1012	35.866	95.2414	41.7775
				26.4438	36.9728	82.1399	51.5558
			Avg	30.1204	27.9593	88.232	39.8758
			SD	13.5227	14.6638	6.59872	12.7377
			SE	7.80733	8.46614	3.80977	7.35412
			P value	0.00756269			0.00999915
Fig 4 I
			IL-13
				WT-S	KO-S	WT-A	KO-A
				17.471	15.9767	99.5715	17.5589
				13.6912	24.679	104.582	62.2131
				32.8539	30.92	142.028	63.3559
			Avg	21.3387	23.8586	115.394	47.7093
			SD	10.1499	7.50538	23.2016	26.1173
			SE	5.86006	4.33323	13.3955	15.0788
			P value	0.00998773			0.0290197

## Sheet: Fig 5
Fig 5 A
	Spry2+ CD4 T cells in asthma vs disease controls (DC)
		Blood		BAL
		DC	Asthma	DC	Asthma
		23	34	18	35
		19	17	37	50
		8	41	34	55
		6	33	17	35
		17	26	29	32
		18	29	19	40
		16	16	38	25
		9	24	20	45
Fig 5 C
				CPM
		shLuc		165785	177003	158896	shLuc	167228	7462.24		shLuc	167	7.4
		shSpry2		96096	85024	108772	shSpry2	96630.7	9702.45		shSpry2	96	10
										0.028102
Fig 5 D & E
																Th1	Th2	Th17
TNFalpha			TNFalpha													TNFa	IL4	IL17
	pg/ml	stdev		pg/ml					p value t test						shLuc	5.5	8.7	11.5
shLuc	5559	1175	shLuc	7078	4213	5387	5559.33	1175.96							shSpry2	11.2	3.2	5.1
shspry2	11202	1244	shspry2	12617	9589	11401	11202.3	1244.13								1.1	0.6	1.1
									0.00114816							1.2	0.4	0.4
IL10			IL10
shLuc	15750	886	shLuc	16803	14633	15750	15728.7	886.027
shspry2	6233	394	shspry2	6788	6007	5906	6233.67	394.136
									0.00211437
											shLuc	217	35
											shSpry2	184	24
IFNg			IFNg
shLuc	217271	35913	shLuc	261098	173131	217584	217271	35913.1
shspry2	184082	24481	shspry2	216353	155799	180095	184082	24881.3
									0.0559735
IL4			IL4
shLuc	8782	630	shLuc	9566	8021	8760	8782.33	630.941
shspry2	3254	418	shspry2	3745	2722	3295	3254	418.643
									0.000774879
IL17			IL17
shLuc	11547	1199	shLuc	12907	9980	11655	11514	1199.09
shspry2	5138	487	shspry2	5755	4562	5097	5138	487.902
									0.00630693

## Sheet: Fig 6
Fig 6 C
	p-LCK (Y394)/LCK
		WT	WT2	WT3	Mean		t-test		SD	SE
	0	1	1	1	1		0.596426		6.70276e-08	3.86984e-08
	5	1.38649	1.5	2.32194	1.73614		0.18116		0.510481	0.294726
	10	3.09231	3.3	4.78491	3.72574		0.0390663		0.923128	0.532968
	30	1.77636	1.6	1.89502	1.75713		0.00587183		0.148448	0.0857063
		KO	KO2	KO3
	0	0.962095	1.3	0.95193	1.07134				0.198089
	5	0.986797	1.2	1.28596	1.15759				0.154025
	10	1.13746	1.1	1.09687	1.11144				0.022583
	30	1.2506	1	0.93718	1.06259				0.165821
	p-LCK (Y505)/LCK
		WT	WT2	WT3	Mean		T-test
	0	1	1	1	1		0.0345118		2.84425e-08	1.64213e-08
	5	1.14555	0.455026	1.1	0.900191		0.396521		0.386196	0.22297
	10	0.922148	0.261794	0.8	0.661314		0.0580697		0.351344	0.202848
	30	1.17621	0.479723	0.8	0.818644		0.021703		0.348616	0.201274
		KO	KO2	KO3
	0	1.26884	1.53055	1.5	1.43313				0.143098	0.0826178
	5	1.58539	0.882855	1.1	1.18941				0.3597	0.207673
	10	1.98533	1.05825	1.8	1.61453				0.490579	0.283236
	30	2.127	2.0059	2.1	2.07763				0.0635721	0.0367033
	p-ERK/ERK
		WT	WT2	WT3	Mean		T-test
	0	1	1	1	1		0.911797		4.14943e-08	2.39568e-08
	5	22.3938	13.9747	18.6458	18.3381		0.0244532		4.21797	2.43525
	10	56.6417	37.8752	31.3247	41.9472		0.0414794		13.1405	7.58669
	30	47.6616	24.4957	20.6298	30.929		0.095556		14.6192	8.44038
		KO	KO2	KO3
	0	1.13876	0.98694	0.84213	0.989276				0.148328	0.0856371
	5	2.92454	3.95916	3.75251	3.5454				0.54752	0.316111
	10	7.11813	4.90583	8.21593	6.74663				1.68603	0.973431
	30	5.69296	4.70846	6.32158	5.57433				0.813076	0.46943
	p-ZAP70/ZAP70
		WT	WT2	WT3	Mean		T-test
	0	1	1	1	1		0.522131		4.70768e-08	2.71798e-08
	5	3.57471	3.05645	2.8	3.14372		0.0120377		0.394658	0.227856
	10	6.42793	6.17329	5.75	6.11708		0.00483309		0.342445	0.197711
	30	3.3647	5.01293	4.05698	4.14487		0.0205852		0.827618	0.477826
		KO	KO2	KO3
	0	2.33867	0.777547	1.007	1.37441				0.842924	0.486662
	5	1.75337	1.78034	1.46287	1.66553				0.176024	0.101627
	10	2.57492	2.16188	3.48952	2.74211				0.679427	0.392267
	30	1.68277	1.19997	1.87534	1.58603				0.347925	0.200875
	p-CD3z/CD3z
		WT	WT2	WT3		Average		T-Test
	0	1	1	1		1		0.0432923	3.90618e-08	2.25523e-08
	5	1.64632	0.860921	1.39551		1.30092		0.0492576	0.401155	0.231607
	10	1.9331	2.10548	1.10507		1.71455		0.0512766	0.534817	0.308777
	30	1.42433	0.664406	1.11882		1.06919		0.672573	0.382387	0.220771
		KO	KO2	KO3
	0	0.716822	0.414463	0.622802		0.584696			0.154739	0.0893389
	5	0.750694	0.438169	0.241953		0.476939			0.256577	0.148135
	10	0.930729	0.660149	0.302169		0.631016			0.315292	0.182034
	30	1.53806	0.540375	0.587068		0.8885			0.563017	0.325058
Fig 6 E
		WT1	WT2	WT3	KO1	KO2	KO3	WT1 30	WT2 30	WT3 30	KO1 30	KO2 30	KO3 30	WT1 120	WT2 120	WT3 120	KO1 120	KO2 120	KO3 120	WT1 PI	WT2 PI	WT3 PI	KO1 PI	KO2 PI	KO3 PI
	TOTAL	156	147	172	166	150	136	146	152	163	154	167	189	167	174	142	156	133	121	100	102	107	104	106	100
	NUC+	16	14	18	9	7	10	92	85	99	16	14	22	116	132	100	34	28	29	91	89	92	88	92	85
		10.2564	9.52381	10.4651	5.42169	4.66667	7.35294	63.0137	55.9211	60.7362	10.3896	8.38323	11.6402	69.4611	75.8621	70.4225	21.7949	21.0526	23.9669	91	87.2549	85.9813	84.6154	86.7925	85
				WT1	WT2	WT3	KO1	KO2	KO3		AVERAGE		STDEV		P VALUE		SE
											WT	KO	WT	KO			WT	KO
			0	10.25	9.52	10.46	5.42	4.66	7.35		10.0767	5.81	0.49339	1.38676	0.0232613		0.284859	0.800646
			30	63	56	60.7	10.38	8.38	11.64		59.9	10.1333	3.56791	1.64394	0.000313195		2.05994	0.949128
			120	69.46	75.8	70.42	21.79	21.05	23.96		71.8933	22.2667	3.41715	1.51243	0.000313158		1.97289	0.8732
			30 P/I	91	87.2	85.98	84.61	86.79	85		88.06	85.4667	2.61817	1.16251	0.222624		1.5116	0.671176

## Sheet: Fig 7
Fig. 7B
		WT1	WT2	WT3	KO1	KO2	KO3
	TOTAL	132	143	116	121	147	134
	CSK RIM	4	10	9	54	46	51
	%	3.0303	6.99301	7.75862	44.6281	31.2925	38.0597
			AVG		SD		SE
			WT	KO	WT	KO	WT	KO
			5.92731	37.9934	2.53792	6.66804	1.46527	3.84979
			t test
			0.00750198
Fig. 7 G
	WT1	WT2	WT3	WT4		WT1	WT2	WT3	WT4		KO1	KO2	KO3	KO4		KO1	KO2	KO3	KO4
	0.801	0.1	0.348	0.459		0.151	0.702	0.622	0.165		0.802	0.719	0.911	0.831		0.758	0.854	0.666	0.854
	0.363	0.147	0.369	0.788		0.158	0.322	0.549	0.372		0.452	0.425	0.857	0.882		0.658	0.722	0.549	0.411
	0.524	0.131	0.251	0.262		0.229	0.319	0.274	0.212		0.654	0.821	0.419	0.749		0.754	0.524	0.374	0.312
	0.802	0.252	0.179	0.292		0.618	0.441	0.732	0.345		0.292	0.649	0.918	0.681		0.654	0.621	0.732	0.645
	0.206	0.732	0.709	0.231		0.149	0.219	0.298	0.206		0.723	0.311	0.804	0.719		0.749	0.539	0.398	0.741
	0.613	0.298	0.208	0.792		0.473	0.327	0.622	0.112		0.819	0.547	0.819	0.862		0.473	0.787	0.622	0.602
	0.721	0.549	0.711	0.649		0.819	0.217	0.259	0.262		0.613	0.798	0.708	0.792		0.819	0.817	0.611	0.542
	0.451	0.106	0.819	0.381		0.129	0.419	0.184	0.392		0.383	0.841	0.865	0.901		0.745	0.519	0.484	0.812
	0.372	0.802	0.345	0.206		0.167	0.118	0.725	0.231		0.411	0.806	0.792	0.847		0.589	0.618	0.725	0.531
	0.119	0.371	0.154	0.802		0.113	0.314	0.208	0.132		0.652	0.613	0.912	0.731		0.813	0.741	0.608	0.682
	0.383	0.111	0.117	0.719		0.657	0.809	0.718	0.449		0.719	0.214	0.845	0.752		0.657	0.809	0.518	0.601
	0.653	0.204	0.219	0.319		0.291	0.239	0.819	0.381		0.801	0.865	0.806	0.732		0.701	0.839	0.819	0.681
	0.783	0.314	0.419	0.289		0.308	0.117	0.206	0.345		0.721	0.849	0.711	0.649		0.808	0.817	0.206	0.745
	0.441	0.8	0.322	0.149		0.147	0.163	0.157	0.216		0.451	0.906	0.758	0.888		0.647	0.658	0.4	0.306
	0.291	0.608	0.303			0.293	0.103	0.374	0.303		0.722	0.802	0.345	0.906		0.871	0.703	0.374	0.521
	0.308	0.11	0.281			0.348	0.464	0.147	0.314		0.856	0.771	0.854	0.802		0.648	0.854	0.447	0.677
	0.493	0.163	0.241			0.523	0.411	0.204	0.439		0.845	0.896	0.717	0.785		0.598	0.716	0.504	0.542
	0.321	0.163	0.233			0.427	0.385	0.221	0.209		0.653	0.666	0.619	0.909		0.627	0.785	0.521	0.489
	0.103	0.6	0.274			0.382	0.221	0.141			0.783	0.914	0.435	0.889		0.382	0.521	0.641	0.6
	0.118	0.119	0.149			0.562	0.129	0.206			0.641	0.709	0.422	0.809		0.562	0.529	0.706	0.792
	0.239	0.149	0.411			0.555	0.211	0.613			0.518	0.841	0.732	0.819		0.555	0.711	0.613	0.609
	0.193	0.119	0.567			0.184	0.485	0.284			0.821	0.709	0.898	0.606		0.611	0.548	0.424	0.403
	0.101	0.157	0.369			0.199	0.324	0.265			0.473	0.827	0.622	0.502		0.499	0.724	0.754	0.5
	0.201	0.102	0.642			0.323	0.245	0.819			0.819	0.327	0.759	0.678		0.423	0.845	0.745	0.802
Average	0.4	0.300292	0.36	0.452714		0.341875	0.321	0.401958	0.2825		0.651	0.701083	0.730333	0.780042		0.650042	0.700042	0.560042	0.6
	WT1	WT2	WT3	WT4		WT1	WT2	WT3	WT4		KO1	KO2	KO3	KO4		KO1	KO2	KO3	KO4
	0.4	0.3	0.36	0.45		0.34	0.32	0.4	0.28		0.65	0.7	0.73	0.78		0.65	0.7	0.56	0.6
			AVERAGE
			WTUS	WTS	KOUS	KOS
			0.3775	0.335	0.715	0.6275
			SD
			0.0634429	0.05	0.0544671	0.0607591
			SE
			0.0317214	0.025	0.0272336	0.0303795
			t TEST
			0.000217052	0.000361008	0.0762051
Fig. 7I
					ITNDEN									ITNDEN
				KO1	62.738								WT1	10.686
					56.147									21.108
					54.845			Average						12.253
					58.758									18.244
					49.071			49.7045								16.31
					65.741									14.089
					43.266
					20.484									18.263
					30.896									22.999
					55.099									12.838
				KO2	29.029								WT2	22.575
					33.136									17.503
					30.881									31.91
					28.702			30.7619
					25.154
					23.386											22.4594
					35.911
					35.329									19.365
				KO3	35.329									20.944
					44.054								WT3	4.709
					14.635			34.9741						17.203
					17.162									17.729
					54									25.774
					16.639									1.993		13.1335
					63									13.125
														23.278
														21.601
														18.255
														0.07
														0.731
								WT	KO
								16.31	49.7
								22.45	30.76
								13.133	34.97
							Avg	17.2977	38.4767
							SD	4.73637	9.94502
							SE	2.73455	5.74176
							T-test	0.0478884

## Sheet: Fig. 8
					% Cells with spots				% Cells with spots				% Cells with spots
Fig-8D		WT-US	6	3		WT-Stim	16	1		KO-US	12	4		KO-Stim	18	3
			13	1			8	1			19	12			16	3
			14	1			11	1			6	3			13	3
			11	0			12	0			16	6			10	5
		Sum	44	5	11.3636		47	3	6.38298		53	25	47.1698		57	14	24.5614
			11	2			13	0			14	7			9	4
			16	4			14	0			18	6			11	4
			13	5			16	0			17	11			16	3
			13	5			13	0			19	10			18	4
			17	5			14	1			13	7			18	7
		Sum	70	21	30		70	1	1.42857		81	41	50.6173		72	22	30.5556
			9	2			11	1			24	17			17	8
			11	2			12	0			24	5			18	6
			16	2			9	0			14	9			12	4
			12	1			15	1			13	7			15	2
		Sum	48	7	14.5833		47	2	4.25532		75	38	50.6667		62	20	32.2581
	Avg=				18.649				4.02229				49.4846				29.125
	SD				9.96121				2.48541				2.00481				4.04283
	SE				5.75111				1.43495				1.15748				2.33413
Fig 8E
			# spots/cell								# spots/cell								# spots/cell										# spots/cell
	WT US		4	3	2	1	0		WT sti		4	3	2	1	0		KO US		6	5	4	3	2	1	0		KO sti		4	3	2	1	0
	6	3	0	1	1	1	3		16	1				1	15		12	4				1		3	9		18	3		1	1	1	15
	13	1				1	12		8	1				1	7		19	12			3	3	2	4	7		16	3		1	1	1	12
	14	1				1	13		11	1				1	10		6	3					2	1	3		13	3			2	1	10
	11	0					11		12	0					12		16	6				1	2	3	10		10	5			2	3	5
	11	2				2	9		13	0					13		14	7					3	4	7		9	4			2	2	5
	16	4		1	2	1	12		14	0					14		18	6					2	4	12		11	4			1	3	7
	13	5		1	3	1	8		16	0					16		17	11				1	2	8	6		16	3		1	1	1	13
	13	5		1	1	3	8		13	0					13		19	10				1	2	7	9		18	4		1	2	1	14
	17	5		1	1	3	12		14	1				1	13		13	7					2	5	6		18	7	1	2	1	3	11
	9	2				2	7		11	1				1	10		24	17	3	3	2	4	1	4	7		17	8	2	1	3	2	9
	11	2				2	9		12	0					12		24	5				2	2	1	19		18	6	1	1	1	3	12
	16	2			1	2	13		9	0					9		14	9				2	3	4	6		12	4	1		1	2	8
	12	1				1	11		15	1				1	14		13	7				2	2	3	6		15	2				2	13
	162	33	0	5	9	20	128		164	6	0	0	0	6	158		209	104	3	3	5	17	25	51	107		191	56	5	8	18	25	134
%cells with spots		total spots
		20.3704	0	3.08642	5.55556	12.3457	79.0123			3.65854	0	0	0	3.65854	96.3415			49.7608	1.43541	1.43541	2.39234	8.13397	11.9617	24.4019	51.1962			29.3194	2.6178	4.18848	9.42408	13.089	70.1571
Fig 8 F			WT	KO
			0.00801101	0.0115933
			0.0071502	0.00943192
			0.0158084	0.0106885
		Average	0.0103232	0.0105712
		SD	0.00476977	0.00108544
		SE	0.00275383	0.000626682
		p-value	0.937348
Fig 8 I					ConP-SPRY2-/-	CSDP-SPRY2-/-
					122.984	1635.87
					83.7361	1570.87
					113.785	1548.18
				Average	106.835	1584.97
				SD	20.5263	45.5172
				SE	11.8509	26.2794
				p-value	3.18616e-05
Fig 8 J					ConP-SPRY2-/-	CSDP-SPRY2-/-
					469.645	1027.66
					698.652	1008.23
					823	1175.32
				Average	663.766	1070.4
				SD	179.242	91.3807
				SE	103.485	52.7587
				p-value	0.040007

## Sheet: S1 Fig
	Fig S1 B								Fig S1 E
	CD4			CD8								Th1		Th2
		WT	KO	WT	KO							WT	KO	WT	KO
		13.8	8.1	13.5	9.63							78.9	36.53	28.95	19.2
		18.6	10.4	10.8	8.22							83.87	43.45	36.72	17.88
		12.9	6.2	14.6	11.5							71.6	41.25	33.8	18.6
	Average	15.1	8.23333	12.9667	9.78333						Average	78.1233	40.41	33.1567	18.56
	SD	3.06431	2.10317	1.95533	1.64537						SD	6.17176	3.53565	3.92475	0.660908
	SE	1.76918	1.21427	1.12891	0.949953						SE	3.56327	2.04131	2.26595	0.381576
		p-value	0.0390737		0.0991522						p-value	0.00213809		0.0208168
	Fig S1 C
		CD3/28		CD3/28 + IL2
		WT	KO	WT	KO
		60.7	25.3	77.2	44.3
		65	38.1	62.7	40.8
		62.3	26.7	79.7	39.8
	Avg	62.6667	30.0333	73.2	41.6333
	SD	2.17332	7.02092	9.17878	2.36291
	SE	1.25477	4.05353	5.29937	1.36423
	p-value		0.00984195		0.0214643

## Sheet: S2 Fig
	Fig S2 B
		WT	KO
		2799	2135
		2645	2123
		2537	2341
	Avg	2660.33	2199.67
	SD	131.671	122.545
	SE	76.0205	70.7515

[truncated: 1 more sheets: S3 Fig]
